# Supplementary material for: Heat Capacities of L-Cysteine, L-Serine, L-Threonine, L-Lysine, and L-Methionine
Source: Molecules. 2023 Jan 3;28(1):451. doi: 10.3390/molecules28010451 (PMC9823850; doi:10.3390/molecules28010451)
Supplement: Supplementary file 1 [file molecules-28-00451-s001.zip]

Archive with 1 entries (1 files):
- molecules-2094924-supplementary.pdf
